# Supplementary material for: Red Yeast Rice-Driven Kombucha Fermentation: A Novel Strategy for Developing Functional Beverages with Enhanced Hypoglycemic and Hypolipidemic Properties
Source: Foods. 2026 Feb 18;15(4):747. doi: 10.3390/foods15040747 (PMC12939368; doi:10.3390/foods15040747)
Supplement: Supplementary file 1 [file foods-15-00747-s001.zip › foods-4120328-supplementary/Table S1.xlsx]

## Sheet: Sheet1
Table S1: Standard curves for total polyphenols and total flavonoids
Substance		Regression equation		Correlation coefficient (R2)
Total Polyphenol		y = 0.0099x + 0.0328		0.9914
Total Flavonoid		y = 0.1018x + 0.0155		0.9952
DPPH (Vc as a control)		y = 73.007x + 2.9		0.9945
ABTS (Vc as a control)		y = 44.225x + 4.23		0.9948
