# Supplementary material for: Red Yeast Rice-Driven Kombucha Fermentation: A Novel Strategy for Developing Functional Beverages with Enhanced Hypoglycemic and Hypolipidemic Properties
Source: Foods. 2026 Feb 18;15(4):747. doi: 10.3390/foods15040747 (PMC12939368; doi:10.3390/foods15040747)
Supplement: Supplementary file 1 [file foods-15-00747-s001.zip › foods-4120328-supplementary/Table S2.xlsx]

## Sheet: Sheet1
Table S2 Gas sensor array of E-nose.
S1	Ammonia, amines
S2	Hydrogen sulfide, sulfur
S3	Hydrogen
S4	Alcohol, organic solvents
S5	Volatile gases during food cooking
S6	Methane, biogas, hydrocarbons
S7	Flammable gas
S8	VOC (used for environmental air pollution detection)
S9	Oxy-hydroxide, gasoline, kerosene
S10	Alkanes, flammable gas
S11	Aromatic compound
S12	Sulphide
S13	Sterol, triterpenes
S14	Lactone, pyrazine
