# Supplementary material for: Red Yeast Rice-Driven Kombucha Fermentation: A Novel Strategy for Developing Functional Beverages with Enhanced Hypoglycemic and Hypolipidemic Properties
Source: Foods. 2026 Feb 18;15(4):747. doi: 10.3390/foods15040747 (PMC12939368; doi:10.3390/foods15040747)
Supplement: Supplementary file 1 [file foods-15-00747-s001.zip › foods-4120328-supplementary/Table S3.xlsx]

## Sheet: Sheet1
Table S3 VFCs detected in different kombuchas.
No	VFCs	Formula	Odor description	RT (min)	0 d			9 d
					KBT	KBL	KRY	KBT	KBL	KRY
Esters (14)
1	Propyl acetate	C5H10O2	Sweet,fruit	9.16	nd	579.55±26.52a	nd	nd	nd	nd
2	Ethyl Acetate	C4H8O2	Pineapple, apple, fruit	9.52	nd	nd	nd	nd	56.41±1.87b	175.49±26.72a
3	Vinyl crotonate	C6H8O2	–	15.6	nd	61.35±17.41a	nd	nd	nd	nd
4	Dibutyl oxalate	C10H18O4	–	17.96	nd	nd	nd	26.07±1.81a	nd	nd
5	Isoamyl butyrate	C9H18O2	Fruit,green	19.6	nd	nd	nd	nd	nd	12.75±1.12a
6	Methyl acetate	C3H6O2	Ester,green	20.85	nd	nd	nd	nd	nd	22.26±1.90a
7	Ethyl caprylate	C10H20O2	Sweet,waxy,fruity,mushroom	24.55	nd	nd	nd	nd	nd	18.92±0.95a
8	Heptyl formate	C8H16O2	Fruity, greasy	25.06	nd	nd	nd	nd	nd	16.29±0.72a
9	Linalyl acetate	C12H20O2	Fruit,green,floral	27.41	nd	169.00±25.05a	nd	nd	nd	nd
10	Octyl formate	C9H18O2	–	27.77	nd	nd	nd	nd	nd	36.05±5.18a
11	Ethyl phenacetate	C10H12O2	Honey,floral, sweet, fruity	33.5	55.13±6.22a	21.92±3.61bc	17.69±7.52c	nd	27.83±0.08b	26.48±2.58b
12	Methyl salicylate	C8H8O3	Minty, wintergreen	33.54	32.95±3.48a	nd	nd	nd	nd	nd
13	gamma-Octanoic lactone	C8H14O2	Sweet,coconut,creamy,fatty	38.85	nd	nd	nd	nd	39.28±0.89a	39.06±3.54a
14	Actinidiolide	C11H16O2	Musk coumarin	46.52	108.82±20.85a	nd	nd	nd	50.81±6.13b	28.52±15.70c
Alcohols (26)
15	Isobutanol	C4H10O	Fusel,whiskey	14.46	nd	nd	38.38±14.45a	nd	nd	nd
16	Isopentanoic	C5H10O2	Malt,burnt	17.87	74.96±6.91b	nd	224.92±1.54a	nd	nd	nd
17	Eucalyptol	C10H18O	Herbal,camphor	18.07	nd	49.82±10.97a	nd	nd	nd	nd
18	2-Heptanol	C7H16O	Lemon,green,fatty	21.09	nd	139.64±22.68a	95.43±70.63ab	nd	54.44±4.91bc	116.15±4.33c
19	1-Hexanol	C6H14O	Resin,green	22.07	nd	nd	nd	16.66±1.34b	15.67±0.07b	56.27±2.49a
20	2-Octanol	C8H18O	Fresh,spicy,green,woody	24.03	nd	nd	nd	nd	nd	25.55±0.46a
21	2-Nonanol	C9H20O	Lemon,green	25.23	nd	34.97±12.20d	228.11±4.01b	nd	118.82±17.10c	260.51±32.83a
22	3-Nonanol	C9H20O	Spice,herbal,oily	25.45	351.21±43.54d	629.36±15.60c	449.25±17.54d	3211.31±65.72a	3187.37±164.06a	1649.04±32.12b
23	2-Ethylhexan-1-ol	C8H18O	Citrus,fresh,floral,sweet	25.96	99.13±6.02c	nd	132.59±6.27b	26.46±1.70e	205.86±13.53a	43.97±0.90d
24	1-Octanol	C8H18O	Fruity, floral	26.53	nd	nd	19.17±8.32b	nd	nd	30.79±2.19a
25	(S)-2-Octanol	C9H20O	Waxy,soapy,fruity	26.75	nd	36.83±10.20a	nd	nd	nd	nd
26	Linalool	C10H18O	Floral, sweet, grape-like, woody	27.45	259.3±21.92a	110.67±25.82cd	nd	109.76±4.92a	57.54±4.29bc	nd
27	3,7-Dimethyl-1,5,7-octatrien-3-ol	C10H16O	Fresh, floral, fruity	29.06	199.64±24.76b	39.71±12.31d	nd	274.12±34.70a	100.40±5.70c	nd
28	Terpinen-4-ol	C10H18O	Spicy, woody, earthy, citrus	29.2	nd	8.53±2.42a	nd	nd	nd	nd
29	dl-Menthol	C10H20O	Mentholic,woody	30.09	7.03±0.31a	nd	7.21±2.26a	nd	nd	nd
30	1-Nonanol	C9H20O	Fat, floral, green, oil	30.35	nd	nd	nd	nd	nd	6.39±0.02a
31	2-Butyloctan-1-ol	C12H26O	–	30.44	nd	11.97±1.60a	nd	nd	nd	nd
32	2-Isopropyl-5-methylhexan-1-ol	C10H22O	–	30.49	nd	nd	nd	nd	nd	9.38±1.47a
33	(-)-alpha-Terpineol	C10H18O	Pleasant, floral	31.46	79.62±17.22a	21.55±2.10bc	nd	78.20±38.24a	45.96±1.76b	7.88±0.72c
34	Neryl alcohol	C10H18O	Fresh, citrus, floral, green, sweet, lemon	34.65	169.20±36.43a	nd	nd	nd	nd	nd
35	Geraniol	C10H18O	Rose, sweet, honey	34.67	nd	nd	nd	29.45±1.46a	nd	nd
36	Benzyl alcohol	C7H8O	Sweet, floral, rose	35.4	112.65±14.30a	24.42±1.15c	nd	47.79±12.17b	25.46±1.68c	nd
37	Phenylethyl Alcohol	C8H10O	Sweet,floral	36.28	1595.25±48.56a	217.58±8.86cd	66.28±12.20d	448.53±18.61b	288.54±1.54c	262.56±20.95c
38	2-Phenylbutane-1-ol	C10H14O	–	37.76	42.63±9.07a	nd	nd	nd	nd	nd
39	trans-Nerolidol	C15H26O	Floral, green, citrus, woody, waxy	38.61	nd	nd	nd	nd	31.06±7.55b	70.30±21.60a
40	gamma-Eudesmol	C15H26O	Waxy，sweet	41.54	16.83±3.50c	nd	nd	37.33±2.35a	24.59±2.97b	nd
Ketones (9)
41	2-Heptanone	C7H14O	Cheesy,banana,cinnamon	17.21	nd	135.10±16.03a	53.56±33.67c	nd	64.79±3.72b	57.25±7.38c
42	Acetoin	C4H8O2	Sweet,buttery,creamy,fatty	20.38	nd	nd	nd	24.04±3.59b	nd	91.74±5.12a
43	6-Methylhept-5-en-2-one	C8H14O	Herbal,green,citrus,musty,lemon grass	21.82	46.49±3.03a	7.01±0.58b	nd	nd	nd	nd
44	2-Butanone	C4H8O	Earthy,woody,mahogany,orris,dry,amber	22.65	nd	105.399±10.92a	nd	nd	nd	nd
45	2-Nonanone	C9H18O	Soap,green	23.13	nd	67.58±6.18ab	73.47±38.83ab	nd	57.74±36.96b	104.33±13.53a
46	3,5-Octadien-2-one	C8H12O	Green	28.42	56.32±5.76a	nd	nd	nd	nd	nd
47	(E)-beta-Ionone	C13H20O	Floral, violet, powdery, berry	29.54	269.60±16.25a	nd	nd	195.38±27.43b	132.60±27.52c	nd
48	Damascenone	C13H18O	Fruity, floral, hone, currant	34.48	118.42±15.36a	29.46±5.20c	nd	60.61±16.11b	47.68±5.93b	nd
49	2,5-Hexanedione	C6H10O2	Apple,rose,honey,sweet	35.33	nd	nd	nd	nd	nd	33.67±3.83a
Terpenes (3)
50	D-Limonene	C10H16	Lemon,orange	17.87	nd	12.78±2.14a	nd	nd	nd	nd
51	Terpilene	C10H16	Citrus, woody, spicy, lemon	26.45	13.96±2.59a	3.57±0.44b	nd	nd	nd	nd
52	2-Bornene	C10H16	–	27.48	330.41±17.83a	nd	nd	nd	nd	nd
Acids (8)
53	Benzeneacetic acid	C8H8O2	Sweet,floral,chocolate,honey	17.96	nd	16.64±2.75a	nd	nd	nd	nd
54	Phenylsuccinic acid	C10H10O4	–	19.41	nd	nd	nd	16.87±1.22a	nd	nd
55	Acetic acid	C2H4O2	Sour	24.79	695.67±16.53e	258.54±17.56f	812.56±26.47d	2812.97±22.57a	2541.15±11.75b	2230.78±5.08c
56	Isobutanoic acid	C4H8O2	Fatty	28.24	nd	nd	nd	147.73±7.53a	105.42±2.80b	nd
57	Isovaleric acid	C5H10O2	Cheesey,dairy,creamy	30.83	nd	nd	nd	454.37±5.00a	310.95±35.57b	230.70±14.64c
58	Hexanoic acid	C6H12O2	Sour,cheesy,bitter	34.74	nd	696.42±32.04c	141.07±12.07d	nd	1038.21±3.53b	1161.96±41.44a
59	Pentanoic acid	C5H10O2	Acidic,cheesey	34.85	nd	nd	283.79±10.74b	453.02±1.23a	nd	nd
60	Octanoic acid	C8H16O2	Fatty	39.05	nd	527.93±17.33c	218.20±24.00d	nd	1828.23±18.22b	3063.37±48.73a
Aldehydes (5)
61	Nonanal	C9H18O	Floral, fatty, green, lemon	23.33	nd	11.11±1.07a	nd	13.73±4.22a	13.46±3.09a	10.03±1.63a
62	Benzaldehyde	C7H6O	Fruity,almond	27.24	nd	nd	nd	nd	nd	42.30±7.69a
63	Benzeneacetaldehyde	C8H8O	Floral, rose, cherry	30.27	64.93±4.24a	nd	nd	nd	nd	nd
64	2,4-Dimethylbenzaldehyde	C9H10O	Cherry,almond,spice,vanilla	34.42	nd	nd	nd	103.87±6.42a	nd	nd
65	γ-nonalactone	C9H16O2	Coconut	38.85	55.41±0.77c	nd	56.45±2.34c	332.80±15.29b	459.20±43.81a	330.29±24.45b
Others (7)
66	Methylpyrazine	C5H6N2	Popcorn	19.91	57.66±5.23a	nd	nd	nd	nd	nd
67	2,5-Dimethyl pyrazine	C6H8N2	Fried peanut, chocolate	21.64	35.51±4.17a	nd	nd	nd	nd	nd
68	cis-Linalool Oxide	C10H18O2	Earthy,floral,sweet,woody	25.01	58.66±4.31a	nd	nd	24.18±4.88b	nd	nd
69	trans-Furan linalool oxide	C10H18O2	Floral	25.78	214.82±26.58a	nd	nd	nd	nd	nd
70	2-Pyrrolylethanone	C6H7NO	Sesame,coffe	26.62	nd	152.34±6.30a	nd	nd	nd	nd
71	2-Acetyl pyrrole	C6H7NO	Nutty, musty, sweet	26.64	78.02±12.95a	18.19±0.75c	nd	43.55±11.17b	22.55±3.38c	nd
72	Thymol	C10H14O	Herbal,woody,spicy	41.27	nd	nd	1.49±0.30a	nd	nd	nd
