# Supplementary material for: Red Yeast Rice-Driven Kombucha Fermentation: A Novel Strategy for Developing Functional Beverages with Enhanced Hypoglycemic and Hypolipidemic Properties
Source: Foods. 2026 Feb 18;15(4):747. doi: 10.3390/foods15040747 (PMC12939368; doi:10.3390/foods15040747)
Supplement: Supplementary file 1 [file foods-15-00747-s001.zip › foods-4120328-supplementary/Table S4.xlsx]

## Sheet: Sheet1
Table S4 19 Key Compound Aromas
flavor compounds	aromas
(S)-2-Octanol	waxy, soapy, fruity
Benzyl alcohol	sweet, floral, rose
2-Isopropyl-5-methylhexan-1-ol	nd
trans-Nerolidol	floral, green, citrus, woody, waxy
3-Nonanol	spice, herbal, oily
Phenylethyl alcohol	sweet, floral
3,7-Dimethyl-1,5,7-octatrien-3-ol	fresh, floral, fruity
Hexanoic acid	sour, cheesey, bitter
Acetic acid	sour
Octanoic acid	fatty
Pentanoic acid	acidic, cheesey
Isovaleric acid	cheesey, dairy, creamy
Isbutanoic acid	fatty
Ethyl caprylate	sweet, waxy, fruity, mushroom
Propyl acetate	sweet, fruit
Ethyl acetate	Pineapple, apple, fruit
(E)-beta-Ionone	floral, violet, powdery, berry
Acetoin	sweet, buttery, creamy, fatty
Gamma-nonalactone	coconut
